# Supplementary material for: The impact of PTSD symptoms on post-disaster consumption: tertiary victims of the 2023 Kahramanmaraş earthquakes in Türkiye
Source: Front Public Health. 2026 Feb 24;14:1703071. doi: 10.3389/fpubh.2026.1703071 (PMC12973316; doi:10.3389/fpubh.2026.1703071)
Supplement: Supplementary file 2 [file Table_2.xlsx]

## Sheet: Form Yanıtları 1
Timestamp	PTSD1	PTSD2	PTSD3	PTSD4	PTSD5	PTSD6	PTSD7	PTSD8	PTSD9	PTSD10	PTSD11	PTSD12	PTSD13	PTSD14	PTSD15	PTSD16	PTSD17	PTSD18	PTSD19	PTSD20	PTSD21	PTSD22	ME1	ME2	ME3	ME4	ME5	ME6	ME7	ME8	ME9	MLQ1	MLQ2	MLQ3	MLQ4	MLQ5	MLQ6	MLQ7	MLQ8	MLQ9_RE	MLQ10	IUS1	IUS2	IUS3	IUS4	IUS5	IUS6	IUS7	IUS8
2023-03-28 23:22:36	1	1	1	1	5	1	3	4	1	1	1	1	2	4	1	1	4	1	1	4	1	1	1	1	1	1	1	1	1	1	1	1	1	1	1	1	1	1	3	5	3	1	1	3	4	1	1	1	1
2023-03-29 19:36:52	1	4	1	4	3	1	4	1	4	1	1	4	3	2	1	3	4	4	4	2	1	1	1	1	1	1	1	1	1	3	1	4	4	3	3	3	3	4	3	3	4	1	1	1	1	3	4	3	3
2023-03-29 19:48:19	4	4	4	1	4	4	4	4	4	4	4	4	3	3	3	4	3	4	4	4	4	4	4	4	4	4	4	4	4	3	3	4	3	3	3	3	4	4	3	3	3	1	3	3	3	4	4	4	4
2023-03-29 20:04:56	4	2	3	4	2	3	5	3	3	2	4	5	4	5	5	5	2	5	5	2	4	2	1	1	4	2	4	3	2	5	3	4	1	1	1	1	2	1	3	5	5	1	4	1	2	1	4	1	2
2023-03-29 20:16:30	4	3	4	4	2	3	4	4	4	4	4	3	4	2	3	4	3	2	2	4	3	2	4	4	4	2	4	1	4	5	3	3	2	2	2	3	3	2	2	2	2	1	1	4	4	1	4	3	2
2023-03-29 20:27:46	1	4	4	1	1	1	2	2	1	1	3	4	3	3	4	4	3	3	2	2	4	4	1	1	1	1	1	1	1	4	4	2	2	3	3	3	3	3	3	2	2	1	1	1	1	4	1	1	4
2023-03-29 20:42:24	4	3	4	1	4	1	5	4	4	1	4	1	2	3	3	4	2	3	2	3	4	4	1	1	1	3	1	1	2	2	2	1	4	3	4	4	3	3	3	2	4	4	4	4	1	4	4	4	2
2023-03-29 20:46:33	4	4	4	4	3	4	4	1	4	4	4	3	4	3	4	4	4	4	2	2	1	4	1	1	1	1	1	1	1	3	4	4	4	4	4	4	3	4	4	2	4	1	4	1	4	4	4	4	4
2023-03-29 21:01:07	4	3	1	1	4	4	2	3	1	1	2	1	3	4	4	3	3	4	4	3	3	3	4	4	4	4	1	4	4	2	2	2	1	4	4	3	2	4	4	3	3	1	1	1	1	1	1	1	1
2023-03-29 21:08:14	4	2	4	1	3	2	5	1	1	1	1	3	5	4	3	4	5	3	3	4	4	3	1	1	1	1	1	1	1	3	3	3	4	4	2	2	2	4	4	3	4	1	1	1	1	4	1	1	4
2023-03-29 21:14:55	4	4	4	4	3	4	2	2	1	4	3	4	2	2	4	4	2	4	3	4	4	2	1	1	1	1	1	1	1	4	1	3	4	4	2	3	4	4	4	4	4	1	1	1	1	4	4	2	3
2023-03-29 21:43:28	3	2	4	1	3	2	2	3	2	3	2	2	4	2	5	2	3	2	5	2	4	2	4	4	4	2	4	4	4	2	4	4	3	2	3	3	3	4	4	2	3	1	4	1	2	3	4	4	3
2023-03-29 22:36:37	1	3	4	4	3	4	2	2	4	4	4	3	4	2	2	4	4	3	4	3	4	2	1	1	1	1	1	1	1	2	4	1	1	4	4	4	4	4	4	5	4	1	4	1	4	4	1	1	4
2023-03-29 23:01:21	1	3	4	4	4	4	5	3	4	3	4	2	4	2	4	4	2	4	5	1	4	4	1	1	1	1	1	1	1	4	1	1	5	3	1	1	1	3	3	5	5	1	1	1	1	1	1	1	1
2023-03-30 09:10:57	1	3	4	1	1	4	3	4	4	4	4	4	2	3	3	4	3	3	2	2	3	4	4	4	4	4	3	3	4	5	5	4	4	3	3	4	3	3	3	2	3	1	4	1	4	3	4	3	3
2023-03-30 09:30:34	1	3	1	4	4	4	2	2	4	3	4	3	2	3	1	3	3	3	3	4	4	3	4	4	4	4	4	4	4	3	3	4	4	3	3	4	3	4	2	3	4	4	4	4	4	4	4	4	3
2023-03-30 10:10:24	4	4	4	4	4	4	5	4	4	4	4	2	4	2	4	4	4	4	3	4	3	4	4	4	4	3	4	4	4	2	3	3	4	3	3	4	4	4	3	4	3	1	1	1	1	3	3	3	3
2023-03-30 10:29:07	4	4	1	1	4	1	5	2	1	1	2	4	4	3	4	4	4	4	4	4	1	2	1	1	1	1	1	1	1	1	1	1	3	1	1	1	1	3	3	5	2	1	1	1	2	1	1	1	1
2023-03-30 11:37:33	1	4	1	4	4	4	2	4	4	4	4	3	4	3	2	4	4	4	2	2	4	4	1	1	1	1	1	1	1	4	4	4	3	4	4	1	3	3	3	2	3	1	1	4	1	4	1	4	3
2023-03-30 11:37:40	1	4	1	4	4	4	2	4	4	4	4	3	4	3	2	4	4	4	2	2	4	4	1	1	1	1	1	1	1	4	4	4	3	4	4	1	3	3	3	2	3	1	1	4	1	4	1	4	3
2023-03-30 14:39:33	1	4	1	4	3	4	5	3	3	4	3	3	3	3	1	4	3	2	5	2	1	3	1	1	4	4	4	1	1	5	5	3	4	3	4	4	3	3	2	5	5	1	4	4	4	4	4	3	3
2023-03-30 14:44:00	4	4	4	3	2	3	2	2	4	4	4	3	2	3	4	4	4	4	5	5	4	3	1	1	1	4	1	1	1	4	4	4	2	2	4	4	2	2	2	2	2	1	3	1	4	4	1	1	1
2023-03-30 14:46:01	4	2	4	4	2	4	3	1	3	4	4	3	4	3	4	2	4	3	4	5	3	4	1	1	1	4	1	4	3	2	4	1	4	1	4	4	3	4	4	2	1	1	4	4	4	4	4	3	4
2023-03-30 15:01:25	1	3	4	1	4	4	2	4	4	4	4	3	2	3	2	4	2	3	5	1	4	3	1	1	1	1	1	1	1	1	1	3	2	2	4	4	2	3	3	2	4	1	1	1	1	4	4	4	3
2023-03-30 15:10:36	4	3	4	4	3	3	2	2	3	2	3	3	4	4	2	3	3	3	2	2	3	2	4	4	4	4	4	4	4	2	3	4	2	4	4	4	3	3	3	4	3	4	4	4	4	3	4	1	4
2023-03-30 15:14:19	4	2	2	3	4	2	2	2	4	2	2	2	3	2	2	2	2	2	2	2	4	2	4	4	4	3	4	3	3	2	3	2	2	2	4	4	3	2	2	2	2	4	3	4	2	2	2	2	2
2023-03-30 15:18:43	4	4	4	1	5	3	1	3	2	4	3	5	3	2	3	3	4	4	5	5	4	3	4	4	4	4	4	4	4	2	3	1	1	1	1	3	3	4	4	3	4	1	1	2	1	1	1	1	1
2023-03-30 15:23:15	2	5	2	2	5	5	3	5	2	5	2	5	3	5	5	5	5	3	5	5	2	5	1	1	1	2	1	3	1	3	3	3	3	2	5	4	2	5	5	1	4	4	2	4	2	2	2	3	5
2023-03-30 15:23:17	4	2	1	4	4	4	5	1	1	1	1	4	1	3	3	4	4	1	5	1	4	1	1	1	1	3	1	1	1	2	4	4	1	1	4	1	3	1	3	2	2	1	1	1	1	1	1	4	2
2023-03-30 15:26:39	1	2	1	1	1	3	1	1	1	1	1	3	1	2	5	1	1	5	5	5	3	1	1	1	1	1	1	1	1	3	1	3	1	1	3	1	2	1	1	3	1	1	1	3	1	3	1	3	2
2023-03-30 15:26:54	4	3	4	4	3	4	2	2	4	4	4	2	3	2	4	3	4	3	2	2	4	2	4	4	4	4	4	4	3	2	2	4	3	4	4	4	2	4	3	2	3	1	4	3	1	4	1	4	3
2023-03-30 15:38:08	1	1	1	1	1	1	1	1	1	1	1	1	1	3	1	1	1	1	1	1	1	1	1	1	1	1	1	1	1	1	1	1	1	1	4	4	4	4	4	3	3	1	1	1	1	1	1	1	1
2023-03-30 15:43:37	1	1	1	1	1	1	5	2	1	1	3	1	5	1	1	1	2	1	1	4	4	2	1	1	1	1	1	1	1	1	1	2	4	4	4	4	2	4	4	2	4	1	1	1	1	1	1	1	4
2023-03-30 15:57:29	1	4	1	1	4	1	5	3	1	1	4	1	4	4	4	3	4	3	3	1	1	3	1	1	1	2	1	2	1	2	4	3	2	3	4	4	2	4	3	2	3	1	1	1	5	1	1	1	1
2023-03-30 16:29:54	1	3	1	1	4	1	2	4	1	4	1	4	5	1	2	1	4	4	3	1	4	4	1	1	1	1	1	1	1	4	4	1	1	1	3	3	3	4	4	3	4	1	1	1	1	1	1	1	4
2023-03-30 17:04:03	2	5	2	5	5	2	5	4	2	5	2	5	2	5	5	5	2	5	5	5	2	3	1	1	1	2	1	4	4	5	2	4	2	2	4	4	5	2	2	2	2	4	2	2	2	4	3	2	2
2023-03-30 18:05:11	4	4	3	4	3	3	5	4	3	4	4	3	4	2	4	4	4	3	2	4	3	4	4	4	4	2	4	4	3	3	4	4	2	4	4	4	3	3	3	5	3	4	4	4	3	2	4	4	4
2023-03-30 20:06:03	2	2	2	2	2	2	2	2	2	2	2	2	4	2	2	2	2	2	2	2	4	2	4	4	4	2	2	2	2	2	2	4	4	4	3	4	2	1	1	4	4	4	4	2	4	4	4	4	3
2023-03-30 20:29:23	4	2	3	5	5	5	3	5	3	5	2	5	3	2	5	5	5	5	5	5	4	2	4	4	2	5	3	5	3	5	5	2	2	2	1	1	3	4	4	5	5	4	2	1	1	1	4	3	4
2023-03-30 20:46:01	4	4	4	4	4	4	4	4	4	4	4	4	4	4	4	4	4	4	4	4	4	4	4	4	4	4	4	4	4	4	4	4	4	4	4	4	4	4	4	4	4	4	4	4	3	4	4	4	3
2023-03-30 20:52:24	4	4	4	4	1	2	2	4	4	4	4	4	4	2	2	2	4	4	2	2	4	4	4	4	4	4	4	4	4	2	4	3	4	4	4	4	4	4	4	2	4	4	4	4	4	4	4	4	4
2023-03-30 21:10:00	4	2	2	4	2	2	2	2	2	4	1	4	5	2	4	2	5	1	2	2	2	1	5	1	1	1	1	1	1	5	5	1	1	1	1	1	1	1	1	4	4	4	4	4	4	1	4	2	2
2023-03-30 21:11:58	3	2	2	2	2	2	4	2	4	2	2	2	4	2	3	2	2	2	2	2	2	2	4	1	4	4	4	4	3	2	3	4	3	3	4	4	3	3	3	2	3	3	2	2	2	3	3	2	2
2023-03-30 21:19:03	1	2	4	4	2	3	5	3	2	3	3	2	4	2	2	2	2	3	2	3	2	2	4	4	2	2	3	3	4	2	2	4	2	3	4	4	3	3	3	3	3	4	4	3	2	3	4	4	3
2023-03-30 21:20:32	4	1	1	1	1	1	5	4	1	1	4	1	2	3	4	1	4	4	2	3	4	4	1	1	1	1	1	1	1	1	4	1	2	4	4	4	1	4	3	2	4	1	4	1	1	4	4	4	4
2023-03-30 21:23:11	1	4	4	4	3	4	2	4	4	2	4	4	2	4	2	4	4	1	4	2	3	4	4	4	4	4	4	4	4	4	4	3	4	4	4	4	3	4	4	4	4	4	4	4	4	4	4	4	4
2023-03-30 21:24:12	1	4	1	1	4	4	3	4	4	1	4	1	2	4	4	4	3	4	4	1	4	3	1	1	1	1	1	1	1	3	4	1	1	1	3	3	3	1	1	3	1	1	1	1	4	4	1	1	4
2023-03-30 21:24:20	1	3	4	1	1	2	5	1	2	2	1	3	3	5	5	2	1	2	5	5	2	1	1	1	1	1	1	1	1	2	4	5	4	3	3	3	5	1	1	1	1	1	1	1	1	1	1	1	1
2023-03-30 21:40:28	3	5	5	4	5	5	5	5	5	5	5	5	5	5	5	5	5	5	5	5	5	3	1	1	5	5	5	1	5	5	5	4	4	4	4	4	2	4	2	5	4	2	2	1	5	3	3	3	2
2023-03-30 22:40:54	1	2	4	3	2	2	2	3	4	2	2	2	4	2	2	2	4	2	2	2	2	2	2	2	4	4	4	4	4	4	4	4	2	4	4	4	2	2	2	2	2	4	2	2	4	4	2	4	2
2023-03-30 23:01:58	1	4	1	1	1	1	5	2	4	4	2	4	2	4	4	4	4	4	4	1	1	2	4	3	1	4	1	1	1	2	2	4	3	4	3	3	4	3	4	2	3	1	1	1	1	1	1	1	4
2023-03-30 23:17:02	1	2	4	4	3	4	2	2	4	4	3	2	4	3	4	3	2	2	3	2	4	2	4	4	4	2	2	2	2	5	2	4	4	4	4	4	3	4	4	2	2	1	3	3	4	3	4	3	2
2023-03-30 23:30:46	1	4	1	1	1	1	5	2	1	1	3	4	2	4	4	4	3	3	2	4	4	2	1	1	3	3	4	3	4	2	2	1	1	1	1	1	3	1	1	2	1	1	1	1	1	1	1	1	1
2023-03-30 23:33:29	4	2	4	3	3	3	2	4	4	3	4	2	4	3	2	4	4	2	5	5	3	3	4	4	4	3	4	4	4	5	2	3	3	4	4	4	3	4	3	2	4	1	4	4	4	3	4	3	2
2023-03-31 07:14:17	4	5	4	2	2	3	4	2	2	5	4	5	3	5	5	5	5	5	5	5	5	3	4	2	4	3	4	4	4	3	3	3	4	4	3	4	5	4	4	2	3	4	4	2	4	2	3	2	4
2023-03-31 08:32:25	3	5	2	4	2	2	2	4	2	2	2	5	4	5	5	2	2	5	5	5	2	4	3	3	3	3	3	3	3	3	3	2	2	3	2	2	2	2	2	3	2	1	4	1	1	4	1	1	1
2023-03-31 09:59:24	1	1	4	4	4	4	2	4	4	4	4	3	3	2	4	4	4	2	4	2	4	4	4	4	4	4	1	4	1	2	4	3	3	4	3	3	3	4	4	3	4	1	3	4	4	3	4	4	4
2023-03-31 14:50:48	1	3	1	4	1	1	2	1	4	4	1	4	4	4	3	1	4	4	1	3	4	4	1	1	1	3	1	3	4	2	3	4	1	3	4	3	3	4	4	3	4	1	4	4	1	1	1	1	1
2023-03-31 16:10:34	1	5	4	2	2	2	2	2	2	5	2	2	3	2	2	2	2	2	2	2	3	4	1	1	1	1	4	3	4	2	2	4	2	2	1	1	3	3	5	5	2	4	4	1	1	4	4	4	4
2023-03-31 17:06:37	1	3	4	3	3	3	2	3	3	3	4	2	4	2	4	3	4	3	2	2	3	3	1	4	4	4	4	4	3	3	4	2	4	3	3	2	2	3	2	3	3	4	3	4	4	3	4	3	3
2023-03-31 18:34:00	4	4	4	4	4	4	3	3	4	4	4	3	3	4	4	4	4	4	1	3	4	3	1	4	3	3	1	1	1	3	1	2	2	3	4	3	3	3	4	3	3	3	3	4	4	3	3	4	4
2023-03-31 19:32:19	1	4	1	1	4	4	5	3	1	4	4	3	2	4	3	4	4	4	3	2	4	4	4	4	4	4	4	4	4	2	4	4	4	4	4	3	2	4	4	2	2	1	4	1	1	4	4	4	4
2023-03-31 19:46:51	1	3	4	1	3	3	5	2	4	3	2	3	3	2	3	2	2	2	2	5	3	2	4	4	3	2	2	3	2	2	4	1	4	1	3	4	2	4	4	4	1	1	1	4	4	3	3	3	3
2023-03-31 20:25:26	3	2	2	2	5	5	2	3	2	2	2	2	3	5	2	2	2	2	2	2	3	2	4	4	4	4	4	4	4	3	4	4	4	4	4	4	4	4	4	2	3	4	3	4	3	3	4	3	3
2023-03-31 20:34:51	4	2	3	2	2	2	2	4	4	2	4	5	4	5	2	2	3	2	2	2	2	2	4	4	1	4	4	4	4	2	4	3	4	4	3	2	2	1	1	3	4	4	2	2	4	4	4	3	3
2023-03-31 20:52:42	1	2	4	4	4	3	4	4	3	3	4	3	3	3	2	3	4	3	2	4	2	3	1	1	1	1	1	1	1	4	4	4	4	4	3	4	3	4	4	4	4	1	4	4	4	4	4	4	4
2023-03-31 20:59:42	1	2	4	1	1	4	1	2	1	1	4	4	4	4	2	2	2	2	5	2	4	4	1	1	1	1	1	1	1	1	1	2	2	1	1	1	2	2	1	2	1	1	1	1	1	1	1	1	1
2023-03-31 21:33:58	3	2	2	4	5	5	5	2	2	2	2	2	4	5	5	5	2	2	2	2	2	2	4	4	4	4	3	4	4	2	3	2	2	2	3	3	2	3	3	2	2	4	4	5	2	3	4	3	5
2023-03-31 22:51:44	4	4	4	4	4	4	5	2	4	4	4	4	2	4	4	4	4	3	3	3	4	2	2	2	3	2	3	2	3	4	4	1	4	3	3	4	4	4	2	3	2	1	4	2	4	4	4	4	4
2023-04-01 07:01:13	1	3	1	4	4	4	3	3	4	3	3	3	4	4	3	3	3	2	2	4	4	3	4	4	4	4	4	4	4	2	2	4	4	4	4	3	3	4	4	3	3	1	4	4	4	4	4	4	4
2023-04-01 08:05:59	1	3	1	1	2	4	5	3	4	4	2	2	5	3	3	3	2	3	2	2	1	5	1	1	1	1	1	3	1	5	3	1	4	4	3	3	2	1	4	3	3	1	1	4	1	1	1	1	4
2023-04-01 09:57:45	4	5	4	5	2	4	5	1	2	4	1	5	1	5	5	5	1	2	5	5	1	1	1	1	1	1	1	1	1	5	5	1	4	1	1	1	1	1	1	5	1	1	1	1	1	1	1	1	4
2023-04-01 10:34:03	1	3	1	1	1	1	5	4	4	1	4	1	2	3	3	1	4	1	1	2	1	5	1	1	1	1	1	1	1	2	4	1	1	1	1	1	1	1	1	5	4	1	1	1	1	1	1	1	4
2023-04-01 10:57:26	1	4	4	4	3	4	2	3	4	4	3	3	3	4	3	4	2	3	2	3	4	3	4	1	1	4	4	3	4	2	4	3	4	2	3	3	3	4	3	4	4	1	1	1	1	3	1	1	4
2023-04-01 16:28:24	4	2	3	4	2	3	2	3	2	2	4	2	2	2	2	2	3	2	2	2	3	3	4	4	4	4	4	4	4	2	4	3	4	4	3	4	3	3	3	2	4	4	4	4	4	3	3	3	2
2023-04-01 17:27:11	3	2	2	4	4	2	2	3	2	2	4	3	4	2	2	2	2	3	2	5	2	2	4	4	4	5	4	2	2	5	2	4	2	2	4	4	5	2	2	2	2	1	4	4	1	4	4	4	4
2023-04-01 18:11:51	4	1	4	4	2	4	3	3	3	3	4	4	3	4	1	3	2	2	2	3	4	2	1	1	1	1	1	1	1	2	3	5	1	4	5	5	5	4	4	1	1	1	4	4	1	4	4	4	4
2023-04-01 21:40:04	1	5	4	4	3	4	5	2	4	4	3	3	2	4	5	3	2	5	5	5	3	5	1	1	1	2	4	5	4	2	2	1	5	1	1	1	3	4	5	5	2	1	4	3	4	3	4	4	3
2023-04-01 23:34:11	4	3	4	4	3	4	2	4	3	4	4	2	3	3	4	4	4	3	4	2	4	1	1	4	4	1	4	4	3	3	3	3	3	4	3	3	3	3	2	2	2	4	3	4	1	4	1	4	3
2023-04-02 01:23:20	1	3	4	5	5	5	5	5	4	5	3	5	3	5	5	5	5	5	5	5	5	5	3	4	3	3	3	3	4	2	4	1	5	4	4	4	5	5	4	5	4	1	1	1	1	4	4	4	2
2023-04-02 01:35:54	1	2	1	1	2	1	2	3	4	3	3	2	3	4	2	2	2	2	2	2	4	3	4	1	1	2	3	3	3	2	3	2	3	4	3	3	2	4	4	4	4	4	1	4	4	3	4	3	4
2023-04-02 04:16:06	1	1	1	1	1	1	5	5	1	1	4	1	5	1	1	1	4	1	4	1	1	2	1	1	1	4	1	1	1	2	2	1	1	1	2	2	2	4	4	4	4	1	1	1	4	4	4	4	4
2023-04-03 10:19:32	1	2	1	4	4	4	2	2	4	4	3	2	4	2	1	4	2	1	2	1	3	2	1	1	4	4	4	4	4	5	5	4	1	1	4	1	1	1	1	5	4	1	4	1	1	1	1	4	1
2023-04-03 10:53:08	4	3	4	3	2	4	5	2	4	2	5	5	5	4	2	2	5	5	2	5	3	5	2	4	4	4	4	3	4	3	4	1	4	1	1	1	4	1	1	5	4	4	1	3	1	4	1	1	1
2023-04-04 01:59:17	4	2	4	1	4	4	2	3	4	3	4	2	4	3	2	2	3	2	5	5	3	3	1	1	4	3	1	4	1	3	3	3	4	4	3	3	2	4	4	4	3	1	4	1	2	3	3	3	4
2023-04-04 09:15:51	4	3	4	4	4	4	2	4	3	4	4	4	2	4	4	4	4	4	3	4	4	4	4	4	4	3	3	2	2	5	5	4	4	4	4	2	3	4	3	3	3	1	1	1	4	4	4	1	4
2023-04-05 13:37:08	1	5	1	3	3	3	5	2	3	3	3	3	3	3	2	2	2	2	5	2	3	3	1	1	1	4	4	4	4	3	4	4	2	3	3	1	3	4	2	2	2	1	4	3	4	3	4	3	3
2023-04-05 17:45:44	1	4	4	1	3	4	2	3	4	4	4	4	3	2	4	4	4	4	4	2	4	4	1	1	1	1	1	1	1	2	4	4	4	4	2	3	3	4	4	3	4	1	1	4	1	4	1	4	4
2023-04-05 23:50:38	3	2	2	1	2	2	4	4	2	2	4	2	2	2	2	4	4	3	2	2	4	4	2	2	2	2	2	2	2	2	2	4	4	4	2	2	2	4	4	3	4	1	1	2	2	4	1	1	2
2023-04-06 21:10:40	4	4	4	4	1	4	4	4	4	4	4	4	4	4	4	4	4	4	4	4	4	4	4	4	4	4	1	4	4	4	4	4	4	4	4	4	4	4	4	4	4	4	4	4	4	4	4	4	4
2023-04-06 21:14:59	4	2	4	1	4	4	5	3	3	3	3	4	2	3	2	3	3	3	2	2	4	3	4	4	4	3	4	1	4	2	3	1	2	2	4	4	3	2	2	5	3	1	4	3	4	4	4	4	3
2023-04-06 21:16:36	4	2	2	1	2	2	2	2	2	2	4	2	4	2	2	2	2	2	2	2	2	2	1	1	1	1	1	1	1	4	4	3	4	4	4	2	2	4	3	2	2	4	4	3	4	4	4	3	3
2023-04-06 22:10:17	1	2	2	4	4	3	2	2	2	2	4	2	4	2	2	2	4	2	2	2	2	2	1	1	1	1	1	1	1	2	2	2	1	1	3	3	2	3	4	4	4	1	1	1	4	4	4	4	4
2023-04-06 22:18:09	1	4	1	1	4	1	5	2	4	1	3	4	2	4	2	4	5	2	5	4	4	2	4	4	4	4	4	4	4	2	2	5	1	1	2	2	2	1	1	4	1	1	3	4	4	4	3	3	3
2023-04-07 01:58:34	3	5	3	4	5	2	3	1	2	2	4	5	4	3	5	5	2	2	2	5	2	4	2	2	2	2	2	2	5	5	5	4	3	4	4	4	4	3	3	2	3	3	2	4	4	3	3	1	3
2023-04-07 04:19:39	3	2	4	4	3	2	2	2	3	2	3	2	4	2	2	2	2	2	2	2	2	2	4	4	2	3	4	4	2	2	4	4	4	4	3	4	4	4	4	2	4	1	1	1	1	1	4	4	2
2023-04-07 11:33:12	4	1	4	1	4	2	2	3	4	3	1	3	4	2	2	2	4	4	2	5	4	4	1	1	1	1	1	1	1	3	4	4	4	3	3	4	2	4	4	2	4	1	1	4	1	3	4	4	4
2023-04-08 00:37:52	1	3	1	3	4	3	5	2	4	4	5	2	3	3	2	2	2	5	5	5	2	2	4	4	1	4	4	4	4	3	4	4	3	4	4	4	4	4	4	5	3	1	3	4	4	4	4	4	4
2023-04-08 11:48:38	4	2	4	3	2	3	2	2	4	3	2	2	2	3	2	3	2	3	2	2	3	3	4	4	4	4	4	4	4	4	4	3	3	3	3	4	3	4	4	3	4	1	4	4	4	4	4	4	4
2023-04-08 11:58:53	4	3	4	4	4	3	2	2	3	4	3	3	4	3	2	3	2	4	2	4	4	3	2	2	2	5	2	2	5	5	5	3	3	4	3	4	3	3	4	3	3	4	4	4	4	4	4	4	3
2023-04-08 11:59:49	4	4	4	4	2	4	2	2	2	2	4	2	4	2	4	2	2	2	2	2	4	2	4	4	4	3	4	4	4	2	4	4	4	4	4	4	3	3	2	2	2	1	2	3	4	2	4	4	3
2023-04-08 12:10:30	1	1	1	1	1	1	2	2	1	1	4	1	2	4	4	1	4	4	2	2	4	2	1	1	1	4	1	2	2	2	2	2	2	2	2	4	2	2	2	4	2	1	1	3	1	2	4	4	4
2023-04-08 12:15:09	4	3	4	1	4	4	2	3	4	1	4	3	3	4	3	4	3	4	4	3	4	4	1	1	1	1	1	1	1	2	3	3	4	3	3	4	3	4	4	3	4	1	1	4	4	1	1	1	1
2023-04-08 12:18:23	4	2	4	4	2	3	2	3	2	3	4	2	4	2	2	2	3	2	2	2	2	2	1	1	1	3	1	4	4	2	3	4	3	2	4	4	3	3	2	5	2	4	4	4	4	4	1	4	3
2023-04-08 12:34:55	1	4	1	1	3	3	5	4	4	4	1	3	2	2	3	3	3	4	2	2	4	2	1	1	1	4	1	1	1	3	3	3	2	3	3	4	5	3	3	2	3	1	4	4	3	3	3	4	5
2023-04-08 12:41:54	1	4	4	4	4	4	2	3	3	4	4	3	3	2	3	2	3	3	2	2	3	4	4	4	4	4	1	4	4	2	2	4	4	4	4	4	3	3	4	3	3	4	3	3	4	4	4	4	4
2023-04-08 13:05:05	1	3	1	4	3	1	5	3	2	4	5	2	4	2	2	4	4	2	2	4	4	4	4	4	4	4	4	4	4	2	2	1	4	4	4	4	2	4	4	2	2	1	4	4	4	4	4	4	4
2023-04-08 13:12:38	1	4	4	1	1	4	5	4	1	1	1	4	2	4	4	4	4	4	2	4	4	4	1	1	1	4	1	1	4	2	4	3	3	4	3	3	3	4	4	3	4	1	1	1	1	1	1	1	1
2023-04-08 13:34:12	1	5	1	1	4	4	4	2	4	4	4	4	4	4	5	4	4	2	2	2	3	2	1	1	1	4	1	1	4	2	4	2	4	4	2	5	5	4	4	4	4	1	4	1	1	4	1	1	1
2023-04-08 13:35:52	1	3	4	1	3	4	2	2	3	3	4	3	2	3	3	4	2	3	2	2	1	2	1	1	4	2	1	4	1	5	4	4	3	4	3	4	3	4	4	2	3	1	1	2	4	3	1	4	4
2023-04-08 13:59:15	3	5	4	2	2	2	2	3	2	2	3	2	4	2	2	2	2	2	2	2	2	3	3	3	3	3	3	3	3	3	3	5	5	1	5	1	5	5	5	1	5	3	3	3	4	3	3	3	5
2023-04-08 14:18:35	4	4	4	4	4	4	5	3	4	4	3	3	3	4	3	4	4	3	2	4	4	4	4	4	4	4	4	4	4	3	3	4	4	4	4	4	4	4	4	2	3	1	4	1	1	1	1	4	3
2023-04-08 22:39:31	4	5	4	2	5	5	2	2	4	5	4	5	4	5	5	5	5	2	5	5	5	2	1	1	4	2	1	4	2	5	2	5	5	5	5	4	5	5	5	2	5	4	2	3	5	5	4	5	2
2023-04-09 20:35:53	3	2	3	1	3	2	5	1	4	3	4	2	1	3	2	2	1	2	1	5	4	1	1	1	1	1	1	1	3	3	3	4	4	4	4	4	2	4	4	2	4	1	1	1	1	1	1	1	1
2023-04-09 20:45:44	3	5	5	4	5	5	5	5	5	5	5	5	5	5	5	5	5	5	5	5	5	5	1	1	5	5	1	3	1	5	1	5	1	1	5	5	5	1	1	5	1	1	1	1	5	3	4	3	5
2023-04-09 21:17:12	4	1	4	1	3	4	2	3	3	4	4	2	4	2	3	2	2	2	2	2	3	2	1	1	1	1	1	1	1	1	1	4	4	4	2	3	5	4	4	4	4	1	2	2	4	3	4	4	2
2023-04-10 08:17:06	4	4	1	1	4	2	2	2	2	3	3	3	4	2	2	2	2	2	2	2	2	2	4	4	4	4	4	1	1	2	4	4	4	4	2	3	5	3	3	3	3	1	1	4	4	4	3	4	3
2023-04-10 10:12:52	1	1	1	1	1	1	2	2	4	1	2	1	2	1	1	1	1	1	1	1	1	2	1	1	1	1	1	1	1	1	1	4	4	4	4	4	3	4	4	2	4	1	1	1	1	1	1	1	1
2023-04-10 10:46:41	3	5	3	4	2	2	4	3	4	2	4	2	4	2	2	2	2	2	2	2	2	2	1	1	1	4	1	1	1	2	2	3	1	1	2	2	2	4	4	4	4	1	4	3	1	1	1	1	3
2023-04-10 10:59:45	4	2	4	4	3	3	4	4	3	4	4	2	4	2	2	3	3	3	2	2	2	4	1	1	1	4	1	1	1	3	3	2	4	3	2	3	2	4	4	4	4	1	4	4	4	4	1	4	3
2023-04-10 12:41:58	4	3	4	4	3	4	2	2	4	4	4	3	4	3	4	4	3	3	2	4	4	2	4	4	4	2	4	4	3	2	3	4	4	4	3	3	3	3	3	2	4	1	4	1	4	3	4	3	3
2023-04-10 14:37:01	3	3	4	3	2	2	4	1	3	2	1	2	4	2	2	2	4	3	2	2	4	1	5	5	4	4	4	4	4	5	5	1	3	1	4	4	4	4	4	2	4	1	2	1	4	4	3	3	1
2023-04-10 17:08:24	1	2	4	3	2	2	2	2	2	2	2	2	4	2	2	2	5	5	5	2	2	4	1	1	1	2	1	4	4	5	5	3	4	4	3	2	2	4	3	3	4	4	2	4	4	2	4	3	4
2023-04-13 01:59:23	1	1	1	1	1	1	2	4	1	1	3	1	2	1	1	1	2	4	4	1	1	2	4	4	4	3	3	3	4	3	3	1	1	4	4	1	1	4	4	2	1	1	1	3	3	4	1	1	4
2023-04-18 23:02:57	4	4	4	4	3	3	2	2	3	3	2	2	3	3	3	3	2	4	3	4	4	2	3	3	3	3	1	3	2	3	3	3	3	3	2	3	3	3	3	4	4	2	4	4	3	3	1	4	3
2023-04-18 23:08:11	1	1	1	1	3	1	2	5	4	1	2	1	2	4	4	1	5	1	3	4	4	5	1	1	1	1	1	4	3	5	4	4	3	2	3	4	3	2	2	2	2	1	1	4	2	3	1	1	2
2023-04-18 23:36:04	5	5	5	2	5	5	3	3	2	5	2	2	3	3	2	2	3	2	2	2	2	2	1	1	1	1	1	3	4	2	2	3	4	1	4	4	3	3	3	3	3	3	4	4	4	3	4	4	4
2023-04-19 08:36:57	4	2	3	1	1	2	5	4	2	2	4	2	5	2	2	4	3	4	1	2	1	1	4	4	5	5	3	3	4	2	2	4	4	4	3	4	2	4	4	2	2	1	1	1	5	1	1	1	3
2023-04-19 10:23:25	3	2	3	3	2	2	2	2	4	2	2	2	3	2	2	2	2	2	2	3	3	2	4	4	4	4	4	4	4	4	4	3	2	2	1	1	2	2	2	5	2	3	3	4	4	3	4	4	4
2023-04-19 14:50:03	1	3	1	4	4	3	2	3	4	2	4	3	4	2	4	2	3	3	5	5	5	2	1	4	1	3	4	4	1	2	2	5	3	3	2	4	3	3	3	4	1	1	3	4	1	4	4	4	4
2023-04-19 14:50:25	1	1	1	1	1	4	3	1	3	1	4	1	5	3	1	1	3	1	3	1	4	1	1	1	1	1	1	1	4	1	1	3	4	3	3	1	2	4	4	5	4	1	1	4	1	4	1	1	4
2023-04-19 15:07:55	1	2	4	4	5	3	5	5	4	2	3	2	2	2	2	3	5	5	5	5	2	3	1	1	4	4	1	1	1	3	2	4	2	4	4	4	2	2	5	5	5	1	3	3	4	4	4	3	2
2023-04-19 19:27:40	4	5	1	4	5	2	5	2	3	2	2	5	4	2	2	2	2	5	2	2	4	2	4	4	4	4	4	4	4	4	4	5	2	4	1	4	3	4	4	5	5	1	2	5	4	4	4	4	3
2023-04-19 19:42:23	4	4	4	4	3	4	2	4	4	4	4	2	4	2	4	4	4	3	2	2	4	2	4	4	4	4	4	4	4	4	4	4	4	4	3	3	3	4	3	4	3	4	4	4	4	3	4	4	3
2023-04-19 20:38:10	1	3	4	1	4	3	5	2	3	3	3	3	4	3	2	3	4	3	3	3	3	4	1	1	1	1	1	1	1	3	3	4	4	4	4	4	4	4	4	3	4	4	4	4	4	4	4	4	4
2023-04-19 20:43:06	4	2	2	3	2	5	2	2	3	2	4	2	2	2	5	5	4	2	2	5	5	3	1	1	1	1	1	1	4	4	4	4	3	4	1	4	4	4	4	5	3	2	4	4	1	3	4	3	3
2023-04-19 22:01:45	1	3	4	1	4	3	5	2	4	3	2	3	4	3	4	4	5	3	4	1	2	5	1	1	1	4	1	3	4	2	3	4	3	2	4	4	3	2	2	2	3	1	1	1	5	3	4	3	2
2023-04-20 09:37:04	3	2	4	4	2	3	2	4	3	4	4	4	4	3	3	4	4	3	4	3	4	2	3	4	4	3	1	4	4	2	3	4	4	4	4	4	4	4	4	3	4	4	4	3	3	4	4	4	3
2023-04-24 10:43:07	4	2	4	4	3	3	5	2	3	4	4	3	4	3	2	2	2	4	3	3	4	4	2	2	3	3	2	4	3	2	2	4	2	4	1	1	4	4	3	5	5	1	1	1	1	1	1	1	3
2023-04-25 00:44:18	4	4	1	4	3	3	2	4	4	2	4	4	1	3	4	4	4	2	5	5	4	4	1	1	1	1	1	1	1	2	3	4	1	1	3	3	2	4	4	4	4	1	1	1	1	1	1	4	4
2023-04-25 13:42:00	2	2	2	2	2	3	3	2	2	2	3	3	3	3	3	3	3	3	3	3	3	3	4	4	4	4	4	4	4	4	4	3	4	3	4	4	3	3	3	3	3	2	2	3	2	3	3	3	3
2023-04-25 21:20:32	4	5	4	3	4	3	5	5	4	4	4	2	4	4	2	3	3	2	5	4	4	5	1	1	1	1	1	1	4	3	4	4	4	4	3	4	4	4	1	2	4	1	4	1	4	2	4	4	4
2023-04-25 21:41:56	4	4	4	4	4	4	5	4	4	4	4	4	3	4	4	4	3	3	3	3	4	4	4	4	4	4	4	4	4	4	4	4	4	4	4	4	2	4	4	2	4	1	3	4	4	4	4	3	4
2023-05-26 11:03:03	4	2	3	3	2	4	2	3	3	2	4	2	4	2	2	3	4	4	2	5	2	4	4	4	1	2	4	1	4	4	4	4	4	4	3	4	2	4	4	4	4	4	4	1	4	4	4	1	4
2023-05-26 13:37:38	3	5	3	3	3	2	5	3	3	3	4	2	4	2	2	2	3	2	2	3	3	4	4	4	4	4	4	2	3	5	2	4	3	4	3	4	3	4	4	3	4	4	1	1	4	4	4	3	3
2023-05-26 13:56:40	4	2	2	2	5	2	2	2	4	2	2	2	4	2	2	2	2	2	2	2	2	4	1	1	4	3	1	4	1	4	4	4	5	4	4	1	2	2	2	2	2	1	4	4	4	4	1	4	4
2023-06-01 10:00:36	1	2	4	2	5	5	5	2	2	2	2	5	4	2	2	2	2	2	5	5	2	2	1	1	1	1	1	1	1	2	2	4	2	1	1	1	2	2	2	5	2	1	4	1	3	2	4	2	5
2023-08-31 20:08:55	1	4	4	1	1	4	2	4	1	1	4	4	4	4	1	4	3	1	4	4	4	4	1	1	1	4	1	4	1	4	1	1	1	1	1	1	4	1	1	5	1	1	1	1	1	1	1	1	1
2023-08-31 20:16:24	1	4	1	1	4	1	3	4	1	1	1	4	1	4	1	1	4	1	1	1	1	4	1	1	1	1	1	1	4	1	4	4	1	1	1	1	1	1	1	5	1	1	1	1	1	1	1	1	4
2023-08-31 20:30:19	1	4	1	1	1	1	3	3	1	4	4	4	3	4	4	1	4	1	4	1	1	4	1	1	1	4	1	3	4	2	4	1	1	1	4	4	4	1	1	2	1	1	1	1	1	1	1	1	1
2023-08-31 20:39:02	1	1	1	1	1	1	4	4	1	1	4	4	3	1	1	1	4	1	4	1	1	4	1	1	1	4	1	1	3	3	1	1	1	1	3	4	4	1	1	2	1	1	1	1	1	4	1	1	1
2023-08-31 20:49:57	1	4	1	1	1	1	3	3	1	1	4	4	3	4	4	1	3	1	4	1	1	3	1	1	1	1	1	1	1	2	1	1	1	1	1	1	4	1	1	2	1	1	1	1	1	1	1	1	1
2023-08-31 20:57:33	1	1	1	1	1	1	4	4	1	1	1	4	1	1	4	1	4	1	4	1	1	1	1	1	1	4	1	1	2	2	1	1	1	1	1	1	1	1	4	2	1	1	1	1	1	1	1	1	4
2023-08-31 21:06:49	1	1	1	1	1	1	1	1	4	4	1	1	3	4	1	1	4	1	4	1	4	1	1	1	1	1	1	1	4	3	4	1	1	1	1	1	1	1	1	2	4	1	1	1	1	1	1	1	3
2023-08-31 21:14:56	1	1	1	1	1	1	1	1	1	1	1	1	1	1	1	1	1	1	1	1	1	1	1	1	1	1	1	1	1	1	1	1	1	1	1	1	1	1	1	1	1	1	1	1	1	1	1	1	1
2023-08-31 21:18:36	1	4	1	1	1	1	3	4	1	1	1	1	3	1	1	1	3	1	4	4	4	4	1	1	1	1	1	4	1	2	1	1	1	4	1	4	4	1	4	5	4	1	1	1	1	1	1	1	3
2023-08-31 21:22:47	1	1	1	1	1	1	1	1	1	1	1	1	1	1	1	1	1	1	1	1	1	1	1	1	1	1	1	1	1	1	1	1	1	1	1	1	1	1	1	5	1	1	1	1	1	1	1	1	1
2023-08-31 21:29:04	1	1	1	1	1	1	4	4	1	1	1	4	4	1	1	1	4	1	4	1	1	4	1	1	1	1	1	4	1	2	4	1	1	1	1	1	1	1	1	5	4	1	1	1	1	1	1	1	4
2023-08-31 21:39:38	4	4	4	4	4	4	4	4	4	4	4	4	4	4	4	4	4	1	4	4	4	4	4	4	4	4	4	4	4	4	4	4	4	4	4	4	4	4	4	4	4	4	4	4	4	4	4	4	4
2023-08-31 21:40:22	1	1	1	1	1	4	1	1	1	4	1	4	1	1	1	1	4	1	4	1	1	4	4	1	1	4	1	1	4	2	1	1	1	1	1	1	1	1	1	5	1	1	1	1	1	1	1	1	1
2023-08-31 21:52:53	1	1	1	1	1	1	4	1	1	1	1	4	3	2	2	2	4	2	2	4	2	4	1	1	1	1	1	2	4	2	4	1	1	1	1	1	1	1	1	2	2	1	1	1	1	1	4	4	4
2023-08-31 22:01:45	1	1	1	1	1	1	3	1	1	1	1	1	3	1	1	1	4	1	4	1	1	4	1	1	1	1	1	1	3	3	2	1	1	1	1	1	4	1	1	5	4	1	1	1	1	1	1	1	1
2023-08-31 22:06:37	1	1	1	1	1	1	4	1	1	1	1	1	4	4	4	4	4	4	2	4	4	4	1	1	1	1	1	1	1	1	1	1	1	1	1	1	4	4	4	2	2	1	1	1	1	1	4	4	1
2023-09-01 21:26:03	1	4	1	1	4	1	3	3	1	1	1	3	4	3	4	1	3	1	4	4	4	4	1	1	1	4	1	4	4	2	4	1	1	1	1	1	4	1	4	5	1	1	1	1	1	1	1	1	4
2023-09-01 21:40:33	1	4	4	1	4	4	3	4	4	1	4	3	2	3	4	4	3	1	3	4	4	3	1	1	1	4	1	1	4	3	4	1	4	1	1	1	4	1	1	2	4	1	1	1	1	1	1	1	3
2023-09-01 21:55:04	1	3	1	1	4	1	3	3	4	4	3	4	3	4	1	1	1	1	4	1	1	1	1	1	4	1	1	4	1	1	4	1	1	1	1	1	1	1	1	5	1	1	1	1	1	1	1	1	1
2023-09-01 22:09:59	1	1	1	1	4	4	2	4	1	1	1	1	3	3	4	1	1	1	3	1	1	3	1	1	1	1	1	1	1	1	1	1	4	1	1	1	1	4	4	5	4	1	1	1	1	1	1	1	1
2023-09-01 22:24:38	1	4	1	1	1	1	2	4	1	1	1	4	3	4	4	1	4	1	3	1	1	1	1	1	1	1	1	1	1	3	2	1	1	1	4	1	4	1	4	5	1	1	1	1	1	1	1	1	1
2023-09-01 22:33:39	4	4	4	4	4	4	2	4	2	4	2	4	4	4	4	4	2	4	2	2	4	4	4	4	4	4	4	4	4	4	4	3	4	4	4	4	4	4	4	2	3	4	4	4	4	4	4	4	4
2023-09-02 11:13:02	1	1	1	1	4	1	4	4	1	1	1	4	4	4	1	1	4	1	4	1	1	4	1	1	1	1	1	1	4	3	4	1	1	1	1	1	1	1	1	5	1	1	1	1	1	1	1	1	4
2023-09-02 11:51:03	1	3	4	2	2	2	4	2	4	2	1	2	4	2	2	2	4	2	2	2	4	4	4	4	1	5	4	4	4	5	5	1	1	1	1	4	4	1	1	2	4	4	4	4	4	4	4	4	4
2023-09-03 13:03:46	1	1	4	4	4	4	3	1	1	4	4	3	3	3	4	1	4	1	3	1	1	1	1	1	1	3	1	1	4	3	4	1	1	1	1	1	1	1	1	5	4	1	1	1	1	1	1	1	1
2023-09-03 13:08:19	1	1	1	1	1	1	1	1	1	1	1	1	1	1	1	1	1	1	1	1	1	1	1	1	1	1	1	1	4	2	3	1	4	4	1	1	4	4	4	5	4	1	1	1	1	1	1	1	1
2023-09-03 13:14:36	1	1	1	1	1	1	1	1	1	1	1	1	1	4	1	1	1	1	4	1	1	1	1	1	1	1	1	1	1	3	4	1	1	1	1	1	4	1	1	5	1	1	1	1	1	1	1	4	4
2023-09-03 14:17:03	1	1	1	1	1	1	1	4	1	1	1	4	2	1	1	1	4	1	4	1	1	1	1	1	1	4	1	1	2	2	4	1	4	4	1	1	4	1	4	5	4	1	1	1	1	1	1	1	1
[truncated: 30 more columns]
